# Supplementary material for: The oncogenic role of circPVT1 in head and neck squamous cell carcinoma is mediated through the mutant p53/YAP/TEAD transcription-competent complex
Source: Genome Biol. 2017 Dec 20;18:237. doi: 10.1186/s13059-017-1368-y (PMC5738800; doi:10.1186/s13059-017-1368-y)
Supplement: Supplementary file 2 — Baseline characteristics of patient 78. Table S2. List of patients ordered on the basis of circPVT1 expression detected by RT-qPCR, and TP53 status. Table S3. Results of univariate linear regression analysis with clinical variables in tumoral samples. Table S4. Correlation analysis of circPVT1 and p53-associated miRNAs in HNSCC. (XLSX 58 kb) [file 13059_2017_1368_MOESM2_ESM.xlsx]

## Sheet: Summary
Summary
Additional file 2: Table S1-S4
Table S1: Baseline characteristics of the patient #78
Table S2: List of patients ordered on the basis of circPVT1 expression detected by RT-qPCR, and TP53 status
Table S3: Results of univariate linear regression analysis with clinical variables in tumoral samples
Table S4: Correlation analysis of circPVT1 and miRNAs p53-associated in HNSCC

## Sheet: Table S1
Table S1: Baseline characteristics of the patient #78
Demographic Characteristics
Age	unknown
Sex	male
Smoking history	smoker or ex (cigarettes)
Alcohol use	drinking or ex
HPV status	unknown
p53 status	wild type
Clinical Characteristics
Primary tumor site	pharynx
Cell differentiation (G)	unknown
Pathological tumor stage (T)	T3
Pathological nodal stage (N)	N>0
Metastasis development	NO
Overall survival	died not by cancer
Local recurrence development	Not available
Treatment	Surgery + adjuvant therapy

## Sheet: Table S2
Table S2: List of patients ordered on the basis of circPVT1 expression detected by RT-qPCR, and TP53 status
TP53 status	mutant		wild type		N/A
	pz ID	circPVT1 expression	pz ID	circPVT1 expression	pz ID	circPVT1 expression
	29	11.367	126	6.13212	13	2.93116
	7	9.17388	54	5.79356	91	2.03979
	105	8.07224	1	5.17506				circPVT1 expression=10-deltaCT, tumors.
	52	7.88143	77	5.14979
	84	7.75771	10	4.76888
	37	7.52478	89	4.34661
	116	7.35438	27	4.33674
	31	6.69713	2	3.8026
	23	6.54956	79	3.50366
	55	6.46241	90	3.49374
	17	6.34902	32	3.48594
	61	5.98936	42	3.43645
	49	5.88356	122	3.29951
	28	5.7577	121	3.27789
	133	5.68583	72	3.21683
	69	5.61939	81	3.21522
	124	5.43489	4	3.18265
	80	5.40726	111	2.98363
	50	5.37108	8	2.92575
	103	5.33327	40	2.90186
	45	5.2187	15	2.80774
	59	5.10902	33	2.77548
	119	4.93257	39	2.73724
	58	4.8367	36	2.64159
	117	4.62973	56	2.51008
	94	4.54063	41	2.47866
	51	4.51346	60	2.45512
	43	4.49107	112	2.21995
	64	4.48012	44	2.03841
	21	4.42967	78	1.89266
	88	4.40011	73	1.76417
	70	4.26304	87	1.59669
	108	4.22882	102	1.55639
	106	4.2125	65	1.51214
	123	4.16174	3	1.42046
	34	4.12175	115	1.39485
	118	4.04678	107	1.36186
	68	3.88563	97	1.2888
	9	3.81431	71	1.26281
	30	3.79664	114	1.20639
	110	3.74013	57	1.18497
	100	3.7352	19	1.04697
	35	3.67131	67	1.00718
	93	3.6257	12	0.835674
	47	3.58785	120	0.683805
	99	3.53328	48	0.596193
	22	3.50269
	113	3.30406
	63	3.29395
	26	3.24678
	74	3.2026
	82	3.172
	24	3.10507
	66	3.01195
	25	2.93517
	14	2.93177
	98	2.92568
	18	2.61714
	101	2.45014
	83	2.32536
	46	2.18037
	53	2.09105
	86	1.84304
	109	1.61708
	104	1.5247
	95	1.36319
	62	0.463866

## Sheet: Table S3
Table S3: Results of univariate linear regression analysis with clinical variables in tumoral samples
T, Pathological tumor stage; N, Pathological nodal stage ; G, Cell differentiation
circPVT1 linear regression
variable	OR[CI95%]	p-val
mut p53	3.0586[1.9547-4.7859]	9.88e-07
treatment	0.93054[0.70946-1.2205]	0.602943
sex	0.85058[0.62587-1.156]	0.301169
T	0.9904[0.76226-1.2868]	0.942403
N	0.93656[0.72555-1.2089]	0.614825
G	0.95197[0.71955-1.2595]	0.730319
alcohol use	0.75808[0.57312-1.0027]	0.052257
Smoking history	0.94082[0.69275-1.2777]	0.696082

## Sheet: Table S4
Table S4: Correlation analysis of circPVT1 and miRNAs p53-associated in HNSCC
The Spearman and the Pearson’s correlation coefficients were used to study the relationship between circPVT1 and the following miRNAs: miR-497-5p; miR-99-5p; miR-370; miR-139-3p; miR-1224-5p.
miR	R Spearman	p	R Pearson	p
hsa-miR-99a-5p	-0.2629	0.00983706	-0.305421	0.00247846
hsa-miR-497-5p	-0.212141	0.0381652	-0.229444	0.0245304
hsa-miR-139-3p	-0.0712686	0.490183	-0.0665798	0.519241
hsa-miR-370	-0.0881875	0.392881	-0.0787653	0.445573
hsa-miR-1224-5p	-0.0758546	0.461956	-0.0694737	0.501204
