# Supplementary material for: The oncogenic role of circPVT1 in head and neck squamous cell carcinoma is mediated through the mutant p53/YAP/TEAD transcription-competent complex
Source: Genome Biol. 2017 Dec 20;18:237. doi: 10.1186/s13059-017-1368-y (PMC5738800; doi:10.1186/s13059-017-1368-y)
Supplement: Supplementary file 3 — Sequence based reagents. (XLSX 14 kb) [file 13059_2017_1368_MOESM3_ESM.xlsx]

## Sheet: Summary
Summary
Additional file 3: Table S5
Table S5: Sequence based reagents

## Sheet: table S5
Table S5: Sequence based reagents
	SOURCE	IDENTIFIER
circPVT1 expression vector primer F1: cgcgcgaagcttggcaggaatccctcactagg	Eurofins, MWG, Operon	N/A
circPVT1 expression vector primer R1: cgcgcggcggccgcttgagaacaccagccacatc	Eurofins, MWG, Operon	N/A
circPVT1 expression vector primer F2: cgcgcggggcccgttcctccactgcttcatctg	Eurofins, MWG, Operon	N/A
circPVT1 expression vector primer R2: cgcgcgctcgagtgacaggcacagccatcttg	Eurofins, MWG, Operon	N/A
circPVT1_delmiR-497-5p F: atgtccatgggggacgaaagagggttgagatc	Eurofins, MWG, Operon	N/A
circPVT1_delmiR-497-5p R: gatctcaaccctctttcgtcccccatggacat	Eurofins, MWG, Operon	N/A
miRNA mimic, Negative Control #1	Ambion	Cat#4464058
miR-495-5p mimic	Ambion	Cat#4464066
RNU44	Applied Biosystems	Cat#4427975
		ID:001094
RNU48	Applied Biosystems	Cat#4427975
		ID:001006
miR-497-5p	Applied Biosystems	Cat#4427975
		ID:001043
siRNAct2: cuuggauuaggaucuuuua	Eurofins, MWG, Operon	N/A
siRNAb-ct1: ugaggccugaucgcccuua	Eurofins, MWG, Operon	N/A
siRNAb-ct2: ugauuuucgaucuuuugga	Eurofins, MWG, Operon	N/A
siRNAcircPVT1: cuugaggccugaucuuuua	Eurofins, MWG, Operon	N/A
siRNAb-circPVT1: ugaggccugaucuuuugga	Eurofins, MWG, Operon	N/A
siRNA-PVT1: cagccaucaugaugguacu	Eurofins, MWG, Operon	N/A
siRNA-YAP: gacaucuucuggucagaga	Eurofins, MWG, Operon	N/A
siRNA-YAP2: cuggucagagauacuucuu	Eurofins, MWG, Operon	N/A
siRNAp53: gacuccagugguaaucuac	Eurofins, MWG, Operon	N/A
siRNAp53 3'UTR: ggugaaccuuaguaccuaa	Eurofins, MWG, Operon	N/A
siRNAp53 smart pool: p53 siRNA (h2)	Santa Cruz	Cat#sc-44218
siRNA-TAZ-1: aaaguuccuaagucaacgu	Eurofins, MWG, Operon	N/A
siRNA-TAZ-2: ugauugaggaaguaccucu	Eurofins, MWG, Operon	N/A
siTEAD1/3/4: gcaagcaggugguggagaa	Eurofins, MWG, Operon	N/A
siTEAD2: cgaaggaaaucaagggaaa	Eurofins, MWG, Operon	N/A
siTEAD1 ex 5: cgauuuguauaccgaauaa	Eurofins, MWG, Operon	N/A
siTEAD1 ex 8: gaaagguggcuuaaaggaa	Eurofins, MWG, Operon	N/A
siRNA-PVT1:cagccaucaugaugguacu	Eurofins, MWG, Operon	N/A
siRNA-bub1_1:aaauaccacaaugacccaaga-dt	Eurofins, MWG, Operon	N/A
siRNA-bub1_2:aaauaccacaaugacccaaga-dt	Eurofins, MWG, Operon	N/A
siRNA-bub1_3:ccaugggauuggaacccugu-dt-3'	Eurofins, MWG, Operon	N/A
qPCR primer circPVT1 promoter site (-838 bp to -681 bp circPVT1 start site) F: cctccactgcttcatctgga	Eurofins, MWG, Operon	N/A
qPCR primer circPVT1 promoter site (-838 bp to -681 bp circPVT1 start site) R: tggaggctcaatattcccca	Eurofins, MWG, Operon	N/A
qPCR primer circPVT1 promoter Negative control 1 (-2530 bp to -2370 bp circPVT1 start site) F: gcctcctgagtagctgtgat	Eurofins, MWG, Operon	N/A
qPCR primer circPVT1 promoter Negative control 1 (-2530 bp to -2370 bp circPVT1 start site) R: gcctgtaatcccagcacttt	Eurofins, MWG, Operon	N/A
qPCR primer circPVT1 promoter Negative control 2 (- 1438 bp to -1289 bp circPVT1 start site) F: atagagtctcattctgtggccc	Eurofins, MWG, Operon	N/A
qPCR primer circPVT1 promoter Negative control 2 (-1438 bp to -1289 bp circPVT1 start site) R: aaaattagctgggtgtggtgg	Eurofins, MWG, Operon	N/A
qPCR primer circPVT1 promoter Negative control 3 (-1324 bp to -1147 bp circPVT1 start site) F: aattacaggcatgcaccacc	Eurofins, MWG, Operon	N/A
qPCR primer circPVT1 promoter Negative control 3 (-1324 bp to -1147 bp circPVT1 start site) R: gaaaagggtttgaggctggg	Eurofins, MWG, Operon	N/A
qPCR primer circPVT1 UP1 (-153 bp to +97 bp circPVT1 start site) F: accggtctcaactttgtgtg	Eurofins, MWG, Operon	N/A
qPCR primer circPVT1 UP1 (-153 bp to +97 bp circPVT1 start site) R: aggctcagaaaatacttgaacga	Eurofins, MWG, Operon	N/A
qPCR primer circPVT1 UP2 (-467 bp to +97 bp circPVT1 start site) F: ccagggttttgtggttgtct	Eurofins, MWG, Operon	N/A
qPCR primer circPVT1 UP2 (-467 bp to +97 bp circPVT1 start site) R: aggctcagaaaatacttgaacga	Eurofins, MWG, Operon	N/A
qPCR primer circPVT1 UP3 (-712 bp to -447 bp circPVT1 start site) F: tcattgggtggatggggaat	Eurofins, MWG, Operon	N/A
qPCR primer circPVT1 UP3 (-712 bp to -447 bp circPVT1 start site) R: agacaaccacaaaaccctgg	Eurofins, MWG, Operon	N/A
qPCR primer circPVT1 UP4 (-936 bp to -680 bp circPVT1 start site) F: taacttagagcggcggatca	Eurofins, MWG, Operon	N/A
qPCR primer circPVT1 UP4 (-936 bp to -680 bp circPVT1 start site) R: tggaggctcaatattcccca	Eurofins, MWG, Operon	N/A
qPCR primer PVT1 promoter Negative control (-2624 bp to -2467 bp PVT1 start site) F: acgtgtatgtatgtgtgtgtgt	Eurofins, MWG, Operon	N/A
qPCR primer PVT1 promoter Negative control (-2624 bp to -2467 bp PVT1 start site) R: tcctaacctcgtgatccacc	Eurofins, MWG, Operon	N/A
qPCR primer PVT1 promoter (-518 bp to -369 bp PVT1 start site) F: cggtcttctgcgggaact	Eurofins, MWG, Operon	N/A
qPCR primer PVT1 promoter (-518 bp to -369 bp PVT1 start site) R: tttccacggtctttccctga	Eurofins, MWG, Operon	N/A
qPCR primer circPVT1 (divergent primer) P1: cgactcttcctggtgaagcatctgat	Eurofins, MWG, Operon	N/A
qPCR primer circPVT1 (divergent primer) P2: tacttgaacgaagctccatgcagc	Eurofins, MWG, Operon	N/A
qPCR primer p53 F: gtctgggcttcttgcattct	Eurofins, MWG, Operon	N/A
qPCR primer p53 R: aatcaacccacagctgcac	Eurofins, MWG, Operon	N/A
qPCR primer PVT1 F: tgagagggttgagatctctgtttac	Eurofins, MWG, Operon	N/A
qPCR primer PVT1 R: atctcagtgtcctggcagtaaaag	Eurofins, MWG, Operon	N/A
qPCR primer H3 F: gtgaagaaacctcatcgttacaggcctggt	Eurofins, MWG, Operon	N/A
qPCR primer H3 R: ctgcaaagcaccaatagctgcactctggaa	Eurofins, MWG, Operon	N/A
qPCR primer GAPDH F: gagtcaacggatttgtcgt	Eurofins, MWG, Operon	N/A
qPCR primer GAPDH R : gacaagcttcccgttctcag	Eurofins, MWG, Operon	N/A
qPCR primer RPL19 F: atgactgcatcgttgataaaatcc	Eurofins, MWG, Operon	N/A
qPCR primer RPL19 R: ggcgcaaaatcctcattctc	Eurofins, MWG, Operon	N/A
qPCR primer YAP F: tacacccacagctcagcatc	Eurofins, MWG, Operon	N/A
qPCR primer YAP R: gccatgttgttgtctgatcg	Eurofins, MWG, Operon	N/A
qPCR primer TAZ F: ggagagagaaaggattcgaatgc	Eurofins, MWG, Operon	N/A
qPCR primer TAZ R: tgtcgacagagggcagctt	Eurofins, MWG, Operon	N/A
qPCR primer TEAD1 F: ccaccaaagtttgctcctttggga	Eurofins, MWG, Operon	N/A
qPCR primer TEAD1 R: acttcaaacacacaggccatgcag	Eurofins, MWG, Operon	N/A
qPCR primer TEAD2 F: atgaactgatcgcccgctacatca	Eurofins, MWG, Operon	N/A
qPCR primer TEAD2 R: atggttgccattgtctgga	Eurofins, MWG, Operon	N/A
qPCR primer TEAD3 F: acatgatgaacagcgtgctggaga	Eurofins, MWG, Operon	N/A
qPCR primer TEAD3 R: tgacgagcttgtagacatggtgct	Eurofins, MWG, Operon	N/A
qPCR primer TEAD4 F: caacaagcacctgttcgtgcacat	Eurofins, MWG, Operon	N/A
qPCR primer TEAD4 R: tgaggtctgcccagaacttcacaa	Eurofins, MWG, Operon	N/A
qPCR primer mki67 F: cgcaggaagatgtcgagttt	Eurofins, MWG, Operon	N/A
qPCR primer mki67 R: ctccaggagtaagttgttcttgttt	Eurofins, MWG, Operon	N/A
qPCR primer bub1 F: ggagaacgctctgtcagca	Eurofins, MWG, Operon	N/A
qPCR primer bub1 R: tccaaaaactcttcagcatgag	Eurofins, MWG, Operon	N/A
qPCR primer sart1 F: ggttaatgccatcaagaagga	Eurofins, MWG, Operon	N/A
qPCR primer sart1 R: aggccatagggttgatgaca	Eurofins, MWG, Operon	N/A
qPCR primer aurka F: gcagattttgggtggtcagt	Eurofins, MWG, Operon	N/A
qPCR primer aurka R: tagtccagggtgccacaga	Eurofins, MWG, Operon	N/A
qPCR primer cdc20 F: cattcgcatctggaatgtgt	Eurofins, MWG, Operon	N/A
qPCR primer cdc20 R: gagaccagaggatggagcac	Eurofins, MWG, Operon	N/A
qPCR primer mcm7 F: gatcctggtgtggccaag	Eurofins, MWG, Operon	N/A
qPCR primer mcm7 R: cccggcctgttgtgtact	Eurofins, MWG, Operon	N/A
qPCR primer foxm1 F: actttaagcacattgccaagc	Eurofins, MWG, Operon	N/A
qPCR primer foxm1 R: cgtgcagggaaaggttgt	Eurofins, MWG, Operon	N/A
